# Supplementary material for: Intratumoural Delivery of mRNA Loaded on a Cationic Hyper-Branched Cyclodextrin-Based Polymer Induced an Anti-Tumour Immunological Response in Melanoma
Source: Cancers (Basel). 2023 Jul 24;15(14):3748. doi: 10.3390/cancers15143748 (PMC10378402; doi:10.3390/cancers15143748)
Supplement: Supplementary file 1 [file cancers-15-03748-s001.zip]

Archive with 1 entries (1 files):
- cancers-2495072-supplementary.pdf
